# Supplementary material for: Single-Cell RNA-seq Analysis Reveals a Positive Correlation between Ferroptosis and Beta-Cell Dedifferentiation in Type 2 Diabetes
Source: Biomedicines. 2024 Jul 29;12(8):1687. doi: 10.3390/biomedicines12081687 (PMC11351120; doi:10.3390/biomedicines12081687)
Supplement: Supplementary file 1 [file biomedicines-12-01687-s001.zip]

Archive with 1 entries (1 files):
- biomedicines-3113829-supplementary.pdf
